# Supplementary material for: Spicy genes: mapping quantitative genomic regions and candidate genes for capsaicinoid and capsinoid biosynthesis in pepper
Source: Front Plant Sci. 2026 Jun 15;17:1823752. doi: 10.3389/fpls.2026.1823752 (PMC13310992; doi:10.3389/fpls.2026.1823752)
Supplement: Supplementary file 1 [file Table1.xlsx]

## Sheet: Foglio1
GeneBank ACCESSION NAME	CHR	START	END	GeneBank ANNOTATION	GENE CODE	GENE ID (CM334 v1.6)		EVIDENCE	REFERENCES	DOI
AF085148.1	1	1433093	1437904	Capsicum chinense strain habanero 3-oxoacyl-[acyl-carrier-protein] synthase (Kas)	Kas	CA.PGAv.1.6.scaffold567.22		VIGS	Abraham-Juárez et al., 2007	https://doi.org/10.1007/s00425-007-0651-7
AF127796.1	1	232139685	232141518	Capsicum chinense acyl carrier protein (Acl1)	Acl1	CA.PGAv.1.6.scaffold223.5		GWAS	Kim et al., 2022	https://doi.org/10.1093/hr/uhac204
AF318288.1	6	238455056	238460827	Capsicum chinense acyl-ACP thioesterase (FatA)	FatA	CA.PGAv.1.6.scaffold874.3		QTL mapping	Han et al., 2018	https://doi.org/10.1111/pbi.12894
AY034379.1	4	226044925	226048152	branched-chain amino acid aminotransferase	BCAT	CA.PGAv.1.6.scaffold416.36		QTL mapping	Ben-Chaim et al., 2006	https://doi.org/10.1007/s00122-006-0395-y
AY819029.1	2	150116893	150120610	cultivar Thai Hot acyltransferase (Pun1)	Pun1	CA.PGAv.1.6.scaffold809.56		VIGS	Stewart et al., 2005	https://doi.org/10.1111/j.1365-313X.2005.02410.x
EU616540.1	3	275605368	275602359	4-coumarate—CoA ligase 1	4CL	CA.PGAv.1.6.scaffold1008.26		QTL mapping	Han et al., 2018	https://doi.org/10.1111/pbi.12894
EU616541.1	9	58385261	58390094	putative acetyl co-enzyme A carboxylase carboxyltransferase alpha subunit	ACCα	CA.PGAv.1.6.scaffold284.8		RNA-Seq	Mazourek et al., 2009	https://doi.org/10.1104/pp.109.136549
EU616544.1	2	105488830	105490470	putative acetyl co-enzyme A carboxylase carboxytransferase beta subunit	ACCβ	CA.PGAv.1.6.scaffold1478.9		Linkage mapping	Mazourek et al., 2009	https://doi.org/10.1104/pp.109.136549
EU616545.1	6	233771345	233772622	putative arogenate dehydratase	ADT	CA.PGAv.1.6.scaffold919.8		RNA-Seq	Zhang et al., 2016	https://doi.org/10.1038/srep34121
EU616546.1	7	233263279	233258598	putative ketol-acid reductoisomerase	KARI	CA.PGAv.1.6.scaffold456.21		RNA-Seq	Zhang et al., 2016	https://doi.org/10.1038/srep34121
EU616548.1	6	179025722	179016871	Putative branched-chain alpha-keto acid dehydrogenase E1 alpha	BCKDH_E1α	CA.PGAv.1.6.scaffold319.11		RNA-Seq	Zhang et al., 2016	https://doi.org/10.1038/srep34121
EU616549.1	1	145885093	145909735	putative branched-chain alpha-keto acid dehydrogenase E1 beta	BCKDH_E1β	CA.PGAv.1.6.scaffold270.1		RNA-Seq	Zhang et al., 2016	https://doi.org/10.1038/srep34121
EU616550.1	1	185225575	185211642	putative branched-chain alpha-keto acid dehydrogenase E2 subunit	BCKDH_E2	CA.PGAv.1.6.scaffold1137.1		RNA-Seq	Zhang et al., 2016	https://doi.org/10.1038/srep34121
EU616551.1	12	248342329	248337904	Putative branched-chain alpha-keto acid dehydrogenase E3 subunit	BCKDH_E3	CA.PGAv.1.6.scaffold484.79		RNA-Seq	Zhang et al., 2016	https://doi.org/10.1038/srep34121
EU616552.1	8	137908119	137910705	putative p-coumarate 3-hydroxylase	C3H	CA.PGAv.1.6.scaffold134.29		RNA-Seq	Zhang et al., 2016	https://doi.org/10.1038/srep34121
EU616553.1	PGAv.1.6.scaffold1231	84954	89322	putative cinnamyl alcohol dehydrogenase	CAD	CA.PGAv.1.6.scaffold1231.5		RNA-Seq	Zhang et al., 2016	https://doi.org/10.1038/srep34121
EU616554.1	PGAv.1.6.scaffold1231	645930	644386	putative caffeoyl-CoA 3-O-methyltransferase	CCoAOMT	CA.PGAv.1.6.scaffold1231.37		VIGS	Abraham-Juárez et al., 2007	https://doi.org/10.1007/s00425-007-0651-7
EU616556.1	2	166878442	166883613	putative chorismate mutase 1	CM1	CA.PGAv.1.6.scaffold206.189		Linkage mapping	Mazourek et al., 2009	https://doi.org/10.1104/pp.109.136549
EU616557.1	4	222890790	222884341	putative cytochrome reductase	CPR	CA.PGAv.1.6.scaffold475.20		RNA-Seq	Zhang et al., 2016	https://doi.org/10.1038/srep34121
EU616558.1	10	233020846	233023527	Capsicum annuum clone a putative enoyl-acyl-carrier-protein reductase	ENR	CA.PGAv.1.6.scaffold1161.27		RNA-Seq	Zhang et al., 2016	https://doi.org/10.1038/srep34121
EU616559.1	1	64952076	64955877	Capsicum annuum clone b putative enoyl-acyl-carrier-protein reductase	ENR	CA.PGAv.1.6.scaffold362.26		RNA-Seq	Zhang et al., 2016	https://doi.org/10.1038/srep34121
EU616560.1	PGAv.1.6.scaffold523	1508580	1512410	DH putative beta-hydroxyacyl-ACP dehydratase	HAD	CA.PGAv.1.6.scaffold523.83		Linkage mapping	Mazourek et al., 2009	https://doi.org/10.1104/pp.109.136549
EU616561.1	6	226651905	226657634	putative 3-oxoacyl-(acyl-carrier protein) reductase	KAR	CA.PGAv.1.6.scaffold1046.6		RNA-Seq	Zhang et al., 2016	https://doi.org/10.1038/srep34121
EU616562.1	9	262013921	262018411	putative acyl-ACP thioesterase B	FatB	CA.PGAv.1.6.scaffold713.27		RNA-Seq	Zhang et al., 2016	https://doi.org/10.1038/srep34121
EU616564.1	1	219872955	219876382	putative glutamine synthase 2	GS	CA.PGAv.1.6.scaffold522.8		Linkage mapping	Mazourek et al., 2009	https://doi.org/10.1104/pp.109.136549
EU616565.1	3	275269173	275274169	putative hydroxycinnamoyl transferase	HCT	CA.PGAv.1.6.scaffold1008.1		Linkage mapping	Mazourek et al., 2009	https://doi.org/10.1104/pp.109.136549
EU616566.1	11	2614670	2608473	Putative 3-isopropylmalate dehydrogenase large subunit	IPMDH_L	CA.PGAv.1.6.scaffold610.41		RNA-Seq	Zhang et al., 2016	https://doi.org/10.1038/srep34121
EU616567.1	6	193266114	193266853	putative 3-isopropylmalate dehydrogenase small subunit	IPMDH_S	CA.PGAv.1.6.scaffold62.23		RNA-Seq	Zhang et al., 2016	https://doi.org/10.1038/srep34121
EU616568.1	6	146087603	146097134	putative isopropylmalate synthase	IPMS	CA.PGAv.1.6.scaffold136.14		RNA-Seq	Zhang et al., 2016	https://doi.org/10.1038/srep34121
EU616569.1	3	253803400	253823494	Capsicum annuum clone a putative 3-oxoacyl-(acyl-carrier-protein) synthase III	KASIII	CA.PGAv.1.6.scaffold732.11		RNA-Seq	Zhang et al., 2016	https://doi.org/10.1038/srep34121
EU616570.1	PGAv.1.6.scaffold285	1468082	1478426	Capsicum annuum clone b putative 3-oxoacyl-(acyl-carrier-protein) synthase III	KASIII	CA.PGAv.1.6.scaffold285.10		RNA-Seq	Zhang et al., 2016	https://doi.org/10.1038/srep34121
EU616571.1	1	1995343	2003510	Capsicum annuum clone a putative long-chain acyl-CoA synthetase	LACS	CA.PGAv.1.6.scaffold532.119		RNA-Seq	Zhang et al., 2016	https://doi.org/10.1038/srep34121
EU616575.1	9	8618486	8628867	putative phenylalanine ammonia-lyase	PAL	CA.PGAv.1.6.scaffold363.13		RNA-Seq	Liu et al., 2013	https://doi.org/10.1371/journal.pone.0048156
EU616576.1	12	137084258	137076022	Capsicum annuum putative aminotransferase	pAMT	CA.PGAv.1.6.scaffold18.22		VIGS	Abraham-Juárez et al., 2007	https://doi.org/10.1007/s00425-007-0651-7
EU616577.1	7	63067078	63064841	putative pyruvate dehydrogenase E1 alpha subunit	PDH_E1α	CA.PGAv.1.6.scaffold57.3		RNA-Seq	Zhang et al., 2016	https://doi.org/10.1038/srep34121
EU616578.1	1	259852551	259853524	putative pyruvate dehydrogenase E1 beta subunit	PDH_E1β	CA.PGAv.1.6.scaffold880.3		RNA-Seq	Zhang et al., 2016	https://doi.org/10.1038/srep34121
EU616579.1	4	180744257	180739205	putative pyruvate dehydrogenase E2 subunit	PDH_E2	CA.PGAv.1.6.scaffold342.3		RNA-Seq	Zhang et al., 2016	https://doi.org/10.1038/srep34121
EU616580.1	PGAv.1.6.scaffold1715	221487	227695	putative pyruvate dehydrogenase E3 subunit	PDH_E3	CA.PGAv.1.6.scaffold1715.13		RNA-Seq	Zhang et al., 2016	https://doi.org/10.1038/srep34121
EU616581.1	10	215798837	215801553	putative S-adenosylmethionine synthetase	SAMS	CA.PGAv.1.6.scaffold900.24		RNA-Seq	Zhang et al., 2016	https://doi.org/10.1038/srep34121
EU620574.1	1	239456836	239470857	candidate cinnamic acid 4-hydroxylase	C4H	CA.PGAv.1.6.scaffold874.75		GWAS	Han et al., 2018	https://doi.org/10.1111/pbi.12894
KAF3644778.1	5	185232361	185232885	Ethylene-responsive transcription factor 1B [Capsicum annuum](CaERF92)	CaERF92	CA.PGAv.1.6.scaffold112.2		RNA-Seq	Song et al., 2020	https://doi.org/10.1186/s12864-020-06983-3
MF062086.1	7	217685999	217692891	Capsicum annuum R2R3-MYB transcription factor 31 (MYB31)	CaMYB31	CA.PGAv.1.6.scaffold898.7		VIGS	Arce-Rodríguez et al., 2021	https://doi.org/10.1104/pp.17.00506
MK074773.1	PGAv.1.6.scaffold1352	221851	217692891	Capsicum annuum WRKY transcription factor 9 (WRKY9)	WRKY9	CA.PGAv.1.6.scaffold1352.16		VIGS	Zhu et al., 2019	https://doi.org/10.1111/nph.15853
NM_001324694.1	3	94868577	94953923	ferredoxin-dependent glutamate synthase	Fd-GOGAT	CA.PGAv.1.6.scaffold396.17		Linkage mapping	Mazourek et al., 2009	https://doi.org/10.1104/pp.109.136549
PHT86046.1	3	28667513	28668567	Ethylene-responsive transcription factor RAP2-3 [Capsicum annuum](CaERF53)	CaERF53	CA.PGAv.1.6.scaffold862.63		RNA-Seq	Song et al., 2020	https://doi.org/10.1186/s12864-020-06983-3
XM_016721740.2	6	16216737	16218260	Capsicum annuum transcription factor MYB48	CaMYB48	CA.PGAv.1.6.scaffold241.41		VIGS	Sun et al., 2020	https://doi.org/10.1038/s41438-020-00381-2
XM_016721767.2	6	12431701	12433001	Capsicum annuum transcription factor DIVARICATA-like	CaDIV14	CA.PGAv.1.6.scaffold994.4		RNA-Seq	Arce-Rodríguez et al., 2021	https://doi.org/10.3390/ijms22052229
XM_047409425.1	3	246389701	246400469	putative NADH-dependent glutamate synthase 1	NADH-GOGAT	CA.PGAv.1.6.scaffold108.62		RNA-Seq	Zhang et al., 2016	https://doi.org/10.1038/srep34121
XP_016537675.1	1	59674270	59676435	transcription factor bHLH130 [Capsicum annuum] (CabHLH009)	CabHLH009	CA.PGAv.1.6.scaffold170.131		RNA-Seq, Y2H	Liu et al., 2021	https://doi.org/10.1186/s12870-021-03004-7
XP_016538041.1	8	124696757	124699189	PREDICTED: transcription factor MYB51 [Capsicum annuum] (CaMYB73)	CaMYB73	CA.PGAv.1.6.scaffold78.47		RNA-Seq	Wang et al., 2020	https://doi.org/10.3389/fgene.2020.598183
XP_016538869.1	PGAv.1.6.scaffold1248	248443	249969	PREDICTED: myb-related protein 330 [Capsicum annuum] (CaMYB47)	CaMYB47	CA.PGAv.1.6.scaffold1248.6		RNA-Seq	Wang et al., 2020	https://doi.org/10.3389/fgene.2020.598183
XP_016548637.1	11	66086073	66088810	transcription factor bHLH90 isoform X1 [Capsicum annuum](CabHLH086)	CabHLH086	CA.PGAv.1.6.scaffold682.3		RNA-Seq, Y2H	Liu et al., 2021	https://doi.org/10.1186/s12870-021-03004-7
XP_016554040.1	1	30841525	30844271	transcription factor bHLH90 [Capsicum annuum] (CabHLH007)	CabHLH007	CA.PGAv.1.6.scaffold1731.6		RNA-Seq, Y2H	Liu et al., 2021	https://doi.org/10.1186/s12870-021-03004-7
XP_016555303.1	10	183613761	183614847	PREDICTED: transcription factor MYB113-like [Capsicum annuum] (CaMYB115)	CaMYB115	CA.PGAv.1.6.scaffold754.2		RNA-Seq	Arce-Rodríguez et al., 2021	https://doi.org/10.3390/ijms22052229
XP_016557730.1	1	301145470	301147292	PREDICTED: myb-related protein 308-like [Capsicum annuum] (CaMYB103)	CaMYB103	CA.PGAv.1.6.scaffold561.30		RNA-Seq	Arce-Rodríguez et al., 2021	https://doi.org/10.3390/ijms22052229
XP_016559048.1	2	110835760	110838718	PREDICTED: myb-related protein 306-like [Capsicum annuum] (CaMYB92)	CaMYB92	CA.PGAv.1.6.scaffold685.19		RNA-Seq	Wang et al., 2020	https://doi.org/10.3389/fgene.2020.598183
XP_016560870.2	2	158799822	158801583	transcription factor bHLH93 isoform X2 [Capsicum annuum] (CabHLH026)	CabHLH026	CA.PGAv.1.6.scaffold1061.22		RNA-Seq, Y2H	Liu et al., 2021	https://doi.org/10.1186/s12870-021-03004-7
XP_016561384.1	2	166618032	166620071	PREDICTED: myb-related protein Hv1-like [Capsicum annuum] (CaMYB87)	CaMYB87	CA.PGAv.1.6.scaffold206.169		RNA-Seq	Wang et al., 2020	https://doi.org/10.3389/fgene.2020.598183
XP_016568810.1	1	9192323	9194485	PREDICTED: protein ODORANT1-like [Capsicum annuum] (CaMYB74)	CaMYB74	CA.PGAv.1.6.scaffold1337.13		RNA-Seq	Wang et al., 2020	https://doi.org/10.3389/fgene.2020.598183
XP_016573567.1	5	229002893	229005439	PREDICTED: myb-related protein 306-like [Capsicum annuum](CaMYB108)	CaMYB108	CA.PGAv.1.6.scaffold305.53		VIGS	Sun et al., 2019	https://doi.org/10.1021/acs.jafc.9b04978
XP_016577023.1	6	216737633	216738208	dehydration-responsive element-binding protein 3-like [Capsicum annuum](CaERF102)	CaERF102	CA.PGAv.1.6.scaffold1152.16		VIGS	Sano et al., 2022	https://doi.org/10.1038/s41598-022-16150-1
XP_016579452.1	PGAv.1.6.scaffold1085	846145	847514	PREDICTED: myb-related protein Myb4-like [Capsicum annuum] (CaMYB64)	CaMYB64	CA.PGAv.1.6.scaffold1085.9		RNA-Seq	Wang et al., 2020	https://doi.org/10.3389/fgene.2020.598183
XP_016580439.1	7	69613778	69616312	transcription factor PIF4 [Capsicum annuum](CabHLH063)	CabHLH063	CA.PGAv.1.6.scaffold819.2		RNA-Seq, Y2H	Liu et al., 2021	https://doi.org/10.1186/s12870-021-03004-7
XP_016582134.1	8	92186955	92187626	dehydration-responsive element-binding protein 3 [Capsicum annuum](CaERF111)	CaERF111	CA.PGAv.1.6.scaffold335.16		VIGS	Sano et al., 2022	https://doi.org/10.1038/s41598-022-16150-1
