# Supplementary material for: Spicy genes: mapping quantitative genomic regions and candidate genes for capsaicinoid and capsinoid biosynthesis in pepper
Source: Front Plant Sci. 2026 Jun 15;17:1823752. doi: 10.3389/fpls.2026.1823752 (PMC13310992; doi:10.3389/fpls.2026.1823752)
Supplement: Supplementary file 2 [file Table2.xlsx]

## Sheet: Foglio1
CHR	START	END	Positon(cM)	QTL	QGR	MARKER	MARKER TYPE	TRAITS	p-value	LOD	Proportion of variance explained	QTL effect size	GENE ID	TYPE	POPULATION	REFERENCES	DOI
chr01	30136463	30136609	53.0	CAMS_855	Cap_1	CAMS_855	SSR	Capsaicin	7.55E − 04					intergenic	DH	Nimmakayala et al., 2014	https://doi.org/10.1007/s00438-014-0827-3
chr01	116210627	116210628				CC_1_132753120	SNP	Dihidrocapsaicin	0.0000000107					intergenic	GWAS	Haile et al., 2023	https://doi.org/10.3390/ijms241813885
chr01	174369112	174369336	93.3	CAMS_142		CAMS_142	SSR	Capsaicinoids	0.0061					intergenic	DH	Nimmakayala et al., 2014	https://doi.org/10.1007/s00438-014-0827-3
chr01	185983424	185983425			Cap_2	CC_1_176184702	SNP	Dihidrocapsaicin	0.0000000169				CA.PGAv.1.6.scaffold1199.6	genic	GWAS	Haile et al., 2023	https://doi.org/10.3390/ijms241813885
chr01	211630184	211630185			Cap_3	CC_1_208666749	SNP	Dihidrocapsaicin	0.0000000053703179637025330				CA.PGAv.1.6.scaffold777.8	genic	GWAS	Haile et al., 2023	https://doi.org/10.3390/ijms241813885
chr01	220410955	220410956			Cap_3	CC_1_214437001	SNP	Dihidrocapsaicin	0.00000025329190145306863					intergenic	GWAS	Haile et al., 2023	https://doi.org/10.3390/ijms241813885
chr01	224410995	224410996			Cap_3	CC_1_214437041	SNP	Dihidrocapsaicin	0.00000025329190145306863					intergenic	GWAS	Haile et al., 2023	https://doi.org/10.3390/ijms241813885
chr01	224412130	224412131			Cap_3	CC_1_214438177	SNP	Dihidrocapsaicin	0.00000025329190145306863					intergenic	GWAS	Haile et al., 2023	https://doi.org/10.3390/ijms241813885
chr01	224415768	224415769			Cap_3	CC_1_214441815	SNP	Dihidrocapsaicin	0.0000000053703179637025330					intergenic	GWAS	Haile et al., 2023	https://doi.org/10.3390/ijms241813885
chr01	224415869	224415870			Cap_3	CC_1_214441917	SNP	Dihidrocapsaicin	0.0000000053703179637025330					intergenic	GWAS	Haile et al., 2023	https://doi.org/10.3390/ijms241813885
chr01	224416536	224416537			Cap_3	CC_1_214442584	SNP	Dihidrocapsaicin	0.0000000053703179637025330					intergenic	GWAS	Haile et al., 2023	https://doi.org/10.3390/ijms241813885
chr01	224640475	224640476			Cap_3	CC_1_214656542	SNP	Dihidrocapsaicin	0.000000295					intergenic	GWAS	Haile et al., 2023	https://doi.org/10.3390/ijms241813885
chr01	228863873	228863874			Cap_3	CC_1_214882436	SNP	Dihidrocapsaicin	0.000000295				CA.PGAv.1.6.scaffold69.23	genic	GWAS	Haile et al., 2023	https://doi.org/10.3390/ijms241813885
chr01	237418454	237418455			Cap_3	5_93211388	SNP	Capsaicinoids						intergenic	GWAS	Kim et al., 2022	https://doi.org/10.1093/hr/uhac204
chr02	50655772	50655773				3_30072383	SNP	Capsaicinoids	0.00000000088757					intergenic	GWAS	Wu et al., 2019	https://doi.org/10.3390/ijms20225675
chr02	112263111	112263112			Cap_4	02_112263111	SNP	Capsaicinoids	0.0321744					intergenic	Capsicum annuum collection	Reddy et al., 2014	https://doi.org/10.1371/journal.pone.0086393
chr02	112263125	112263126			Cap_4	02_112263125	SNP	Capsaicinoids	0.0214545					intergenic	Capsicum annuum collection	Reddy et al., 2014	https://doi.org/10.1371/journal.pone.0086393
chr02	112263129	112263130			Cap_4	02_112263129	SNP	Capsaicinoids	0.00403709					intergenic	Capsicum annuum collection	Reddy et al., 2014	https://doi.org/10.1371/journal.pone.0086393
chr02	112263131	112263132			Cap_4	02_112263131	SNP	Capsaicinoids	0.00457255					intergenic	Capsicum annuum collection	Reddy et al., 2014	https://doi.org/10.1371/journal.pone.0086393
chr02	112263322	112263323			Cap_4	02_112263322	SNP	Capsaicinoids	0.0214545					intergenic	Capsicum annuum collection	Reddy et al., 2014	https://doi.org/10.1371/journal.pone.0086393
chr02	112263401	112263402			Cap_4	02_112263401	SNP	Capsaicinoids	0.00739231					intergenic	Capsicum annuum collection	Reddy et al., 2014	https://doi.org/10.1371/journal.pone.0086393
chr02	112263444	112263445			Cap_4	02_112263444	SNP	Capsaicinoids	0.00635598					intergenic	Capsicum annuum collection	Reddy et al., 2014	https://doi.org/10.1371/journal.pone.0086393
chr02	112263467	112263468			Cap_4	02_112263467	SNP	Capsaicinoids	0.0334394					intergenic	Capsicum annuum collection	Reddy et al., 2014	https://doi.org/10.1371/journal.pone.0086393
chr02	112263523	112263524			Cap_4	02_112263523	SNP	Capsaicinoids	0.0334394					intergenic	Capsicum annuum collection	Reddy et al., 2014	https://doi.org/10.1371/journal.pone.0086393
chr02	112263849	112263850			Cap_4	02_112263849	SNP	Capsaicinoids	0.0214545					intergenic	Capsicum annuum collection	Reddy et al., 2014	https://doi.org/10.1371/journal.pone.0086393
chr02	112264038	112264039			Cap_4	02_112264038	SNP	Capsaicinoids	0.0341317					intergenic	Capsicum annuum collection	Reddy et al., 2014	https://doi.org/10.1371/journal.pone.0086393
chr02	112264039	112264040			Cap_4	02_112264039	SNP	Capsaicinoids	0.0312865					intergenic	Capsicum annuum collection	Reddy et al., 2014	https://doi.org/10.1371/journal.pone.0086393
chr02	112264218	112264219			Cap_4	02_112264218	SNP	Capsaicinoids	0.0214545					intergenic	Capsicum annuum collection	Reddy et al., 2014	https://doi.org/10.1371/journal.pone.0086393
chr02	112264264	112264265			Cap_4	02_112264264	SNP	Capsaicinoids	0.0214545					intergenic	Capsicum annuum collection	Reddy et al., 2014	https://doi.org/10.1371/journal.pone.0086393
chr02	112264289	112264290			Cap_4	02_112264289	SNP	Capsaicinoids	0.0214545					intergenic	Capsicum annuum collection	Reddy et al., 2014	https://doi.org/10.1371/journal.pone.0086393
chr02	112264328	112264329			Cap_4	02_112264328	SNP	Capsaicinoids	0.0214545					intergenic	Capsicum annuum collection	Reddy et al., 2014	https://doi.org/10.1371/journal.pone.0086393
chr02	112264391	112264392			Cap_4	02_112264391	SNP	Capsaicinoids	0.00403709					intergenic	Capsicum annuum collection	Reddy et al., 2014	https://doi.org/10.1371/journal.pone.0086393
chr02	112264405	112264406			Cap_4	02_112264405	SNP	Capsaicinoids	0.00457255					intergenic	Capsicum annuum collection	Reddy et al., 2014	https://doi.org/10.1371/journal.pone.0086393
chr02	112264596	112264597			Cap_4	02_112264596	SNP	Capsaicinoids	0.0241246					intergenic	Capsicum annuum collection	Reddy et al., 2014	https://doi.org/10.1371/journal.pone.0086393
chr02	112264823	112264824			Cap_4	02_112264823	SNP	Capsaicinoids	0.0214545				CA.PGAv.1.6.scaffold809.56	genic	Capsicum annuum collection	Reddy et al., 2014	https://doi.org/10.1371/journal.pone.0086393
chr02	112264933	112264933			Cap_4	02_112264933	SNP	Capsaicinoids	0.0291401				CA.PGAv.1.6.scaffold809.56	genic	Capsicum annuum collection	Reddy et al., 2014	https://doi.org/10.1371/journal.pone.0086393
chr02	112265174	112265175			Cap_4	02_112265174	SNP	Capsaicinoids	0.0247375				CA.PGAv.1.6.scaffold809.56	genic	Capsicum annuum collection	Reddy et al., 2014	https://doi.org/10.1371/journal.pone.0086393
chr02	112265175	112265176			Cap_4	02_112265175	SNP	Capsaicinoids	0.0334394				CA.PGAv.1.6.scaffold809.56	genic	Capsicum annuum collection	Reddy et al., 2014	https://doi.org/10.1371/journal.pone.0086393
chr02	112265177	112265178			Cap_4	02_112265177	SNP	Capsaicinoids	0.0291401				CA.PGAv.1.6.scaffold809.56	genic	Capsicum annuum collection	Reddy et al., 2014	https://doi.org/10.1371/journal.pone.0086393
chr02	112265204	112265205			Cap_4	02_112265204	SNP	Capsaicinoids	0.0291401				CA.PGAv.1.6.scaffold809.56	genic	Capsicum annuum collection	Reddy et al., 2014	https://doi.org/10.1371/journal.pone.0086393
chr02	112265235	112265236			Cap_4	02_112265235	SNP	Capsaicinoids	0.0334394				CA.PGAv.1.6.scaffold809.56	genic	Capsicum annuum collection	Reddy et al., 2014	https://doi.org/10.1371/journal.pone.0086393
chr02	112265345	112265346			Cap_4	02_112265345	SNP	Capsaicinoids	0.0334394				CA.PGAv.1.6.scaffold809.56	genic	Capsicum annuum collection	Reddy et al., 2014	https://doi.org/10.1371/journal.pone.0086393
chr02	112265375	112265376			Cap_4	02_112265375	SNP	Capsaicinoids	0.0291401				CA.PGAv.1.6.scaffold809.56	genic	Capsicum annuum collection	Reddy et al., 2014	https://doi.org/10.1371/journal.pone.0086393
chr02	112265415	112265416			Cap_4	02_112265415	SNP	Capsaicinoids	0.0291401				CA.PGAv.1.6.scaffold809.56	genic	Capsicum annuum collection	Reddy et al., 2014	https://doi.org/10.1371/journal.pone.0086393
chr02	112265416	112265417			Cap_4	02_112265416	SNP	Capsaicinoids	0.0214545				CA.PGAv.1.6.scaffold809.56	genic	Capsicum annuum collection	Reddy et al., 2014	https://doi.org/10.1371/journal.pone.0086393
chr02	112265563	112265564			Cap_4	02_112265563	SNP	Capsaicinoids	0.0334394				CA.PGAv.1.6.scaffold809.56	genic	Capsicum annuum collection	Reddy et al., 2014	https://doi.org/10.1371/journal.pone.0086393
chr02	112265573	112265574			Cap_4	02_112265573	SNP	Capsaicinoids	0.0241246				CA.PGAv.1.6.scaffold809.56	genic	Capsicum annuum collection	Reddy et al., 2014	https://doi.org/10.1371/journal.pone.0086393
chr02	112265581	112265582			Cap_4	02_112265581	SNP	Capsaicinoids	0.0334394				CA.PGAv.1.6.scaffold809.56	genic	Capsicum annuum collection	Reddy et al., 2014	https://doi.org/10.1371/journal.pone.0086393
chr02	112266003	112266004			Cap_4	02_112266003	SNP	Capsaicinoids	0.0458688				CA.PGAv.1.6.scaffold809.56	genic	Capsicum annuum collection	Reddy et al., 2014	https://doi.org/10.1371/journal.pone.0086393
chr02	112266080	112266081			Cap_4	02_112266080	SNP	Capsaicinoids	0.0429537				CA.PGAv.1.6.scaffold809.56	genic	Capsicum annuum collection	Reddy et al., 2014	https://doi.org/10.1371/journal.pone.0086393
chr02	133408559	133408560			Cap_5	CC_8_25161329	SNP	Dihidrocapsaicin	0.0000000457					intergenic	GWAS	Haile et al., 2023	https://doi.org/10.3390/ijms241813885
chr02	136946654	136946752	43.8		Cap_5	167381	HMR	Dihidrocapsaicin					CA.PGAv.1.6.scaffold411.61	genic	F2	Lee et al., 2015	https://doi.org/10.1111/pbr.12355
chr02	141309347	141309348			Cap_5	14_29575792	SNP	Capsaicinoids						intergenic	GWAS	Kim et al., 2022	https://doi.org/10.1093/hr/uhac204
chr02	142792635	142792652	52.5		Cap_5	1335057	HMR	Dihidrocapsaicin					CA.PGAv.1.6.scaffold1164.26	genic	F2	Lee et al., 2015	https://doi.org/10.1111/pbr.12355
chr02	149009297	149009298		FP-P2.1	Cap_5	2_149009297	SNP	Capsaicinoids	0.0000003981071706		27.8%	0.21		intergenic	GWAS	McLeod et al., 2023	https://doi.org/10.1111/tpj.16425
chr02	150143581	150144074			Cap_5	MAP1	HMR	Capsaicinoids							F2	Rodrı́guez-Maza et al., 2010	https://doi.org/10.1007/s11032-011-9672-9
chr02	151423852	151423853			Cap_5	14_19305298	SNP	Capsaicinoids					CA.PGAv.1.6.scaffold1238.17	genic	GWAS	Kim et al., 2022	https://doi.org/10.1093/hr/uhac204
chr02	160735675	160735676		FP-P2.2	Cap_5	2_160735675	SNP	Capsaicinoids	0.0000039810717055		18.7%	0.20		intergenic	GWAS	McLeod et al., 2023	https://doi.org/10.1111/tpj.16425
chr03	13186022	13186023		FP-P3.1	Cap_6	3_13186022	SNP	Capsaicinoids	0.000001		19.7%	0.21		intergenic	GWAS	McLeod et al., 2023	https://doi.org/10.1111/tpj.16425
chr03	16064074	16064075		FP-P3.2	Cap_6	3_16064074	SNP	Capsaicinoids	0.000000001995262315		19.1%	0.20		intergenic	GWAS	McLeod et al., 2023	https://doi.org/10.1111/tpj.16425
chr03	33037828	33037829			Cap_7	7_38620302	SNP	Capsaicinoids					CA.PGAv.1.6.scaffold339.33	genic	GWAS	Kim et al., 2022	https://doi.org/10.1093/hr/uhac204
chr03	223460008	223460009			Cap_8	7_230338271	SNP	Capsaicinoids					CA.PGAv.1.6.scaffold769.1	genic	GWAS	Kim et al., 2022	https://doi.org/10.1093/hr/uhac204
chr03	231853614	231853615			Cap_8	7_235620528	SNP	Capsaicinoids						intergenic	GWAS	Kim et al., 2022	https://doi.org/10.1093/hr/uhac204
chr03	257409271	257409269	106.2	qcap3.1	Cap_8	40134	HMR	Capsaicin		4.01			CA.PGAv.1.6.scaffold637.21	genic	F2	Lee et al., 2015	https://doi.org/10.1111/pbr.12355
chr03	261171911	261171912			Cap_8	7_266174959	SNP	Capsaicinoids					CA.PGAv.1.6.scaffold352.43	genic	GWAS	Kim et al., 2022	https://doi.org/10.1093/hr/uhac204
chr03	261476370	261476320	113.0		Cap_8	78236	HMR	Capsaicin						intergenic	F2	Lee et al., 2015	https://doi.org/10.1111/pbr.12355
chr03	267821635	267821636			Cap_8	7_275650607	SNP	Capsaicinoids						intergenic	GWAS	Kim et al., 2022	https://doi.org/10.1093/hr/uhac204
chr03	271325616	271325617		FP-P3.3	Cap_8	3_271325616	SNP	Capsaicinoids	0.000000025118864315		44.8%	-0.27		intergenic	GWAS	McLeod et al., 2023	https://doi.org/10.1111/tpj.16425
chr03	276742657	276742816		cap3.1	Cap_8	AA840692	SSR	Capsaicin						intergenic	F2/F3	Ben-Chaim et al., 2006	https://doi.org/10.1007/s00122-006-0395-y
chr03	278159928	278159929			Cap_8	CC_3_258035929	SNP	Dihidrocapsaicin	0.000000181				CA.PGAv.1.6.scaffold1425.24	genic	GWAS	Haile et al., 2023	https://doi.org/10.3390/ijms241813885
chr03	278189002	278189003			Cap_8	CC_3_258007346	SNP	Dihidrocapsaicin	0.000000181					intergenic	GWAS	Haile et al., 2023	https://doi.org/10.3390/ijms241813885
chr03	278200804	278200805			Cap_8	CC_3_257991093	SNP	Dihidrocapsaicin	0.000000158				CA.PGAv.1.6.scaffold1425.22	genic	GWAS	Haile et al., 2023	https://doi.org/10.3390/ijms241813885
chr03	278202746	278202747			Cap_8	CC_3_257989151	SNP	Dihidrocapsaicin	0.000000338				CA.PGAv.1.6.scaffold1425.22	genic	GWAS	Haile et al., 2023	https://doi.org/10.3390/ijms241813885
chr03	278202863	278202864			Cap_8	CC_3_257989034	SNP	Dihidrocapsaicin	0.000000338					genic	GWAS	Haile et al., 2023	https://doi.org/10.3390/ijms241813885
chr03	278202899	278202900			Cap_8	CC_3_257988998	SNP	Dihidrocapsaicin	0.000000338				CA.PGAv.1.6.scaffold1425.22	genic	GWAS	Haile et al., 2023	https://doi.org/10.3390/ijms241813885
chr03	279289125	279289126			Cap_8	CC_3_273084272	SNP	Dihidrocapsaicin	0.000000158				CA.PGAv.1.6.scaffold438.108	genic	GWAS	Haile et al., 2023	https://doi.org/10.3390/ijms241813885
chr04	53029909	53029910		FP-P4.1		4_53029909	SNP	Capsaicinoids	0.0000007943282347		0.6%	0.03		intergenic	GWAS	McLeod et al., 2023	https://doi.org/10.1111/tpj.16425
chr04	79571573	79571574				1_63078891	SNP	Capsaicinoids						intergenic	GWAS	Kim et al., 2022	https://doi.org/10.1093/hr/uhac204
chr04	96233903	96233904				1_135298897	SNP	Capsaicinoids						intergenic	GWAS	Kim et al., 2022	https://doi.org/10.1093/hr/uhac204
chr04	116910587	116910588				1_154297181	SNP	Capsaicinoids						intergenic	GWAS	Kim et al., 2022	https://doi.org/10.1093/hr/uhac204
chr04	138714329	138714330				1_97746893	SNP	Capsaicinoids						intergenic	GWAS	Kim et al., 2022	https://doi.org/10.1093/hr/uhac204
chr04	166054855	166054856			Cap_9	1_78145242	SNP	Capsaicinoids						intergenic	GWAS	Kim et al., 2022	https://doi.org/10.1093/hr/uhac204
chr04	166666493	166666494			Cap_9	1_77539838	SNP	Capsaicinoids					CA.PGAv.1.6.scaffold526.13	genic	GWAS	Kim et al., 2022	https://doi.org/10.1093/hr/uhac204
chr04	180472432	180472433				1_83051978	SNP	Capsaicinoids						intergenic	GWAS	Kim et al., 2022	https://doi.org/10.1093/hr/uhac204
chr04	234143215	234143216		FP-P4.2	Cap_10	4_234143215	SNP	Capsaicinoids	0.0000025118864315		0.9%	0.11		intergenic	GWAS	McLeod et al., 2023	https://doi.org/10.1111/tpj.16425
chr04	236624614	236624615			Cap_10	4_3280037	SNP	Capsaicinoids	0.0000000133261					intergenic	GWAS	Wu et al., 2019	https://doi.org/10.3390/ijms20225675
chr05	39419586	39419587				CC_5_38267590	SNP	Dihidrocapsaicin	0.000000891					intergenic	GWAS	Haile et al., 2023	https://doi.org/10.3390/ijms241813885
chr05	225559251	225559252			Cap_11	12_235645145	SNP	Capsaicinoids					CA.PGAv.1.6.scaffold1184.9	genic	GWAS	Kim et al., 2022	https://doi.org/10.1093/hr/uhac204
chr06	37491264	37491317	33.7	qcap6.1	Cap_12	299931	HMR	Capsaicin		4.67			CA.PGAv.1.6.scaffold780.2	intergenic	F2	Lee et al., 2015	https://doi.org/10.1111/pbr.12355
chr06	37617505	37617506			Cap_12	CC_6_42594507	SNP	Dihidrocapsaicin	0.0000000645				CA.PGAv.1.6.scaffold780.1	genic	GWAS	Haile et al., 2023	https://doi.org/10.3390/ijms241813885
chr06	38524482	38524483			Cap_12	CC_6_27230404	SNP	Dihidrocapsaicin	0.0000000645				CA.PGAv.1.6.scaffold1213.5	genic	GWAS	Haile et al., 2023	https://doi.org/10.3390/ijms241813885
chr06	153200130	153200131				6_154345277	SNP	Capsaicinoids						intergenic	GWAS	Kim et al., 2022	https://doi.org/10.1093/hr/uhac204
chr07	4319589	4319590				CC_7_6571083	SNP	Dihidrocapsaicin	0.0000000977					intergenic	GWAS	Haile et al., 2023	https://doi.org/10.3390/ijms241813885
chr07	87840822	87840823				4_142537535	SNP	Capsaicinoids						intergenic	GWAS	Kim et al., 2022	https://doi.org/10.1093/hr/uhac204
chr07	151952414	151952415				4_127051516	SNP	Capsaicinoids						intergenic	GWAS	Kim et al., 2022	https://doi.org/10.1093/hr/uhac204
chr07	151952415	151952416				4_127051517	SNP	Capsaicinoids						intergenic	GWAS	Kim et al., 2022	https://doi.org/10.1093/hr/uhac204
chr07	186043802	186043803			Cap_13	4_129542534	SNP	Capsaicinoids						intergenic	GWAS	Kim et al., 2022	https://doi.org/10.1093/hr/uhac204
chr07	189162062	189162658			Cap_13	UBC145	SCAR	Capsaicinoids						intergenic	F2	Blum et al., 2003	https://doi.org/10.1007/s00122-003-1405-y
chr07	219413299	219411691			Cap_14	UBC20	SCAR	Capsaicinoids						intergenic	F2	Blum et al., 2003	https://doi.org/10.1007/s00122-003-1405-y
chr07	242387484	242387485			Cap_15	CC_7_224820775	SNP	Dihidrocapsaicin	0.000000295				CA.PGAv.1.6.scaffold162.76	genic	GWAS	Haile et al., 2023	https://doi.org/10.3390/ijms241813885
chr07	243598865	243598866		FP-P7.1	Cap_15	7_243598865	SNP	Capsaicinoids	0.0000001		17.8%	0.20		intergenic	GWAS	McLeod et al., 2023	https://doi.org/10.1111/tpj.16425
chr07	245406287	245406288		FP-P7.2	Cap_15	7_245406287	SNP	Capsaicinoids	0.0000000050118723363		4.4%	0.16		intergenic	GWAS	McLeod et al., 2023	https://doi.org/10.1111/tpj.16425
chr07	250210350	250210351		FP-P7.3	Cap_15	7_250210350	SNP	Capsaicinoids	0.0000001995262315		0	0.01		intergenic	GWAS	McLeod et al., 2023	https://doi.org/10.1111/tpj.16425
chr09	836950	836951		FP-P9.1		9_836950	SNP	Capsaicinoids	0.000000063095734448		0	0.01		intergenic	GWAS	McLeod et al., 2023	https://doi.org/10.1111/tpj.16425
chr09	66392934	66392935				9_180355521	SNP	Capsaicinoids	0.0000000108624					intergenic	GWAS	Wu et al., 2019	https://doi.org/10.3390/ijms20225675
chr10	8259900	8259901		PD-dicap10.1, PD-total10.1	Cap_16	10_8241800	SNP	Capsaicinoids	0.00000154	5.0				intergenic	GWAS	Han et al., 2018	https://doi.org/10.1111/pbi.12894
chr10	9626680	9626681		TH-total10, TH-dicap10, PD-cap10, PD-dicap10.2, PD-total10.2	Cap_16	10_9608580	SNP	Capsaicinoids	0.0000436	6.6				intergenic	GWAS	Han et al., 2018	https://doi.org/10.1111/pbi.12894
chr10	91621401	91621402			Cap_17	S10_172735351	SNP	Capsaicin	0.000696151		0.121841		CA.PGAv.1.6.scaffold351.19	genic	GWAS	Nimmakayala et al., 2016	https://doi.org/10.1038/srep38081
chr10	101869218	101869218		TH-total10	Cap_17	10_156251026	SNP	Capsaicinoids	0.00000109					intergenic	GWAS	Han et al., 2018	https://doi.org/10.1111/pbi.12894
chr10	101869244	101869245		TH-total10	Cap_17	10_156251052	SNP	Capsaicinoids	0.0000398					intergenic	GWAS	Han et al., 2018	https://doi.org/10.1111/pbi.12894
chr10	101869396	101869397			Cap_17	S10_156251204	SNP	Capsaicin	0.000994685		0.115248			intergenic	GWAS	Nimmakayala et al., 2016	https://doi.org/10.1038/srep38081
chr10	115414210	115414211				CC_12_21091885	SNP	Dihidrocapsaicin	0.000000478					intergenic	GWAS	Haile et al., 2023	https://doi.org/10.3390/ijms241813885
chr10	207240480	207240481			Cap_18	S10_213596026	SNP	Capsaicin	1.47864e-05		0.191042		CA.PGAv.1.6.scaffold1778.5	genic	GWAS	Nimmakayala et al., 2016	https://doi.org/10.1038/srep38081
chr10	207463640	207463641			Cap_18	10_213491195	SNP	Capsaicinoids	3.38e-06					intergenic	GWAS	Han et al., 2018	https://doi.org/10.1111/pbi.12894
chr10	210817392	210817393			Cap_18	10_213899173	SNP	Capsaicinoids	4.46e-06					intergenic	GWAS	Han et al., 2018	https://doi.org/10.1111/pbi.12894
chr10	213646889	213646890		10.2	Cap_18	10_209319289	SNP	Capsaicinoids	0.0000562					intergenic	GWAS	Han et al., 2018	https://doi.org/10.1111/pbi.12894
chr10	216719620	216719621			Cap_18	3_220454148	SNP	Capsaicinoids						intergenic	GWAS	Kim et al., 2022	https://doi.org/10.1093/hr/uhac204
chr10	221210227	221210228			Cap_18	S10_221317643	SNP	Dihidrocapsaicin	0.00025967		0.139922		CA.PGAv.1.6.scaffold1069.20	genic	GWAS	Nimmakayala et al., 2016	https://doi.org/10.1038/srep38081
chr10	221210231	221210232			Cap_18	S10_221317647	SNP	Capsaicin	0.000101232		0.156975		CA.PGAv.1.6.scaffold1069.20	genic	GWAS	Nimmakayala et al., 2016	https://doi.org/10.1038/srep38081
chr10	226751036	226751037			Cap_18	S10_225598553	SNP	Capsaicin	0.000120647		0.153816			intergenic	GWAS	Nimmakayala et al., 2016	https://doi.org/10.1038/srep38081
chr10	228204837	228204838			Cap_18	3_232610354	SNP	Capsaicinoids					CA.PGAv.1.6.scaffold128.107	genic	GWAS	Kim et al., 2022	https://doi.org/10.1093/hr/uhac204
chr10	228552001	228552002		FP-P10.1	Cap_18	10_228552001	SNP	Capsaicinoids	0.0000039810717055		1.3%	0.21		intergenic	GWAS	McLeod et al., 2023	https://doi.org/10.1111/tpj.16425
chr10	232998518	232998519			Cap_18	10_203356617	SNP	Capsaicinoids	0.00000000427375					intergenic	GWAS	Wu et al., 2019	https://doi.org/10.3390/ijms20225675
chr10	232998785	232998786			Cap_18	10_203356884	SNP	Capsaicinoids	0.00000000427375					intergenic	GWAS	Wu et al., 2019	https://doi.org/10.3390/ijms20225675
chr11	6874459	6874460			Cap_19	S11_5420570	SNP	Dihidrocapsaicin	0.000585462		0.125031			intergenic	GWAS	Nimmakayala et al., 2016	https://doi.org/10.1038/srep38081
chr11	14361517	14361518			Cap_19	S11_10346260	SNP	Dihidrocapsaicin	0.000282067		0.138414			intergenic	GWAS	Nimmakayala et al., 2016	https://doi.org/10.1038/srep38081
chr11	90524676	90524677			Cap_20	S11_83592400	SNP	Capsaicin	0.000391658		0.132413			intergenic	GWAS	Nimmakayala et al., 2016	https://doi.org/10.1038/srep38081
chr11	92475523	92475524			Cap_20	S11_85543247	SNP	Capsaicin	5.64888e-05		0.167417			intergenic	GWAS	Nimmakayala et al., 2016	https://doi.org/10.1038/srep38081
chr11	92475527	92475528			Cap_20	S11_85543251	SNP	Capsaicin	5.64888e-05		0.141267			intergenic	GWAS	Nimmakayala et al., 2016	https://doi.org/10.1038/srep38081
chr11	92475533	92475534			Cap_20	S11_85543257	SNP	Capsaicin	5.64888e-05		0.167417			intergenic	GWAS	Nimmakayala et al., 2016	https://doi.org/10.1038/srep38081
chr11	250134289	250134290			Cap_21	S11_238019261	SNP	Capsaicin	9.77098e-05		0.157611			intergenic	GWAS	Nimmakayala et al., 2016	https://doi.org/10.1038/srep38081
chr11	253851088	253851089		11.8	Cap_21	11_245716562	SNP	Capsaicinoids	4.16e-06					intergenic	GWAS	Han et al., 2018	https://doi.org/10.1111/pbi.12894
chr11	257823395	257823396			Cap_21	S11_249688869	SNP	Dihidrocapsaicin	4.68302e-05		0.170754			intergenic	GWAS	Nimmakayala et al., 2016	https://doi.org/10.1038/srep38081
chr11	265783417	265783418			Cap_21	S11_257600962	SNP	Dihidrocapsaicin	0.000708847		0.121508			intergenic	GWAS	Nimmakayala et al., 2016	https://doi.org/10.1038/srep38081
chr11	265850527	265850528			Cap_21	S11_257533852	SNP	Dihidrocapsaicin	0.000693266		0.121918		CA.PGAv.1.6.scaffold309.26	genic	GWAS	Nimmakayala et al., 2016	https://doi.org/10.1038/srep38081
chr12	214090928	214090929			Cap_22	12_35238246	SNP	Capsaicinoids	0.000000000339689					intergenic	GWAS	Wu et al., 2019	https://doi.org/10.3390/ijms20225675
chr12	214091079	214091080			Cap_22	12_35238397	SNP	Capsaicinoids	0.000000000339689					intergenic	GWAS	Wu et al., 2019	https://doi.org/10.3390/ijms20225675
chr12	214091083	214091084			Cap_22	12_35238401	SNP	Capsaicinoids	0.000000000126893					intergenic	GWAS	Wu et al., 2019	https://doi.org/10.3390/ijms20225675
chr12	214092444	214092445			Cap_22	12_35239689	SNP	Capsaicinoids	0.000000000641929					intergenic	GWAS	Wu et al., 2019	https://doi.org/10.3390/ijms20225675
chr12	214101682	214101683			Cap_22	12_35247521	SNP	Capsaicinoids	0.000000000327449					intergenic	GWAS	Wu et al., 2019	https://doi.org/10.3390/ijms20225675
chr12	233437456	233437457			Cap_23	S12_217836212	SNP	Dihidrocapsaicin	0.00090936		0.116907		CA.PGAv.1.6.scaffold1139.8	genic	GWAS	Nimmakayala et al., 2016	https://doi.org/10.1038/srep38081
chr12	238374707	238374708			Cap_23	S12_226442058	SNP	Capsaicin	0.000375736		0.133173		CA.PGAv.1.6.scaffold208.90	genic	GWAS	Nimmakayala et al., 2016	https://doi.org/10.1038/srep38081
chr12	238374718	238374719			Cap_23	S12_226442047	SNP	Capsaicin	0.000375736		0.133173		CA.PGAv.1.6.scaffold208.90	genic	GWAS	Nimmakayala et al., 2016	https://doi.org/10.1038/srep38081
chr12	238423239	238423240			Cap_23	S12_226393526	SNP	Dihidrocapsaicin	0.000231142		0.142041			intergenic	GWAS	Nimmakayala et al., 2016	https://doi.org/10.1038/srep38081
chr12	239756719	239756720			Cap_23	12_12354265	SNP	Capsaicinoids	0.0000000134828					intergenic	GWAS	Wu et al., 2019	https://doi.org/10.3390/ijms20225675
PGAv.1.6.scaffold1222	280756	280757				14_49166074	SNP	Capsaicinoids						intergenic	GWAS	Kim et al., 2022	https://doi.org/10.1093/hr/uhac204
PGAv.1.6.scaffold1231	19096	19995				12_35714999	SNP	Capsaicinoids	0.0000000009031					intergenic	GWAS	Wu et al., 2019	https://doi.org/10.3390/ijms20225675
PGAv.1.6.scaffold1231	19334	19335				12_35714760	SNP	Capsaicinoids	0.000000000174873					intergenic	GWAS	Wu et al., 2019	https://doi.org/10.3390/ijms20225675
PGAv.1.6.scaffold1231	28724	28725				12_35705203	SNP	Capsaicinoids	0.000000000164061					intergenic	GWAS	Wu et al., 2019	https://doi.org/10.3390/ijms20225675
PGAv.1.6.scaffold1465	49279	49280				12_35354757	SNP	Capsaicinoids	0.000000000126893					intergenic	GWAS	Wu et al., 2019	https://doi.org/10.3390/ijms20225675
PGAv.1.6.scaffold1465	66010	66011				12_35371340	SNP	Capsaicinoids	0.000000000126893					intergenic	GWAS	Wu et al., 2019	https://doi.org/10.3390/ijms20225675
PGAv.1.6.scaffold1465	66218	66219				12_35371548	SNP	Capsaicinoids	0.000000000126893					intergenic	GWAS	Wu et al., 2019	https://doi.org/10.3390/ijms20225675
PGAv.1.6.scaffold1465	68059	68060				12_35372851	SNP	Capsaicinoids	0.0000000000581231					intergenic	GWAS	Wu et al., 2019	https://doi.org/10.3390/ijms20225675
PGAv.1.6.scaffold285	2351713	2351714				5_29079727	SNP	Capsaicinoids					CA.PGAv.1.6.scaffold285.19	genic	GWAS	Kim et al., 2022	https://doi.org/10.1093/hr/uhac204
PGAv.1.6.scaffold866	319137	319138				CC_4_6235771	SNP	Dihidrocapsaicin	0.000000724				CA.PGAv.1.6.scaffold866.16	genic	GWAS	Haile et al., 2023	https://doi.org/10.3390/ijms241813885
